# Supplementary material for: Chemical Composition and Biological Activities of Prangos ferulacea Essential Oils
Source: Molecules. 2022 Nov 1;27(21):7430. doi: 10.3390/molecules27217430 (PMC9657548; doi:10.3390/molecules27217430)
Supplement: Supplementary file 1 [file molecules-27-07430-s001.zip]

Archive with 1 entries (1 files):
- molecules-1998056-supplementary.pdf
